# Supplementary material for: White Lupin Drought Tolerance: Genetic Variation, Trait Genetic Architecture, and Genome-Enabled Prediction
Source: Int J Mol Sci. 2023 Jan 25;24(3):2351. doi: 10.3390/ijms24032351 (PMC9916572; doi:10.3390/ijms24032351)
Supplement: Supplementary file 1 [file ijms-24-02351-s001.zip]

Archive with 7 entries (7 files):
- ijms-2142144-supplementary/Data repository S1.zip
- ijms-2142144-supplementary/supplementary Figure S1.pdf
- ijms-2142144-supplementary/supplementary Figure S2.pdf
- ijms-2142144-supplementary/supplementary Figure S3.pdf
- ijms-2142144-supplementary/supplementary Figure S4.pdf
- ijms-2142144-supplementary/supplementary Table S1.pdf
- ijms-2142144-supplementary/supplementary Table S2.pdf
